# Supplementary material for: Does pre-emptive dexamethasone provide prophylaxis against sugammadex-induced bradycardia? A retrospective study
Source: PLoS One. 2025 May 20;20(5):e0323419. doi: 10.1371/journal.pone.0323419 (PMC12091743; doi:10.1371/journal.pone.0323419)
Supplement: S1 File — (XLSX) [file pone.0323419.s001.xlsx]

## Sheet: Study Data
Dexamethasone	Number	Age	Race	BMI	Outpatient BetaBlocker Medications	Outpatient Insulin Medications	ASA	HTN	DM	CAD	Malignancy	NOheartarrhythmia	postavg	maxpost	baselineavg3	averageHRchange	maxchangehr	AbsMaxChange	bradycardia_pre	bradycardia_post	min_post	MaxHRchangeslowing	Dexamethasone Dose
0	8	78	white	26	0	0	2	0	0	0	0	1	66.432	69.03	70.6933	-4.26133	-1.66333	1.66333	0	0	64.19	-6.50333	0
0	11	71	white	25	0	0	2	1	0	0	0		70.464	71.12	78.5233	-8.05933	-7.40333	7.40333	0	0	69.32	-9.20333	0
0	21	74	white	29	1	0	3	1	0	1	1	1	45.134	46.15	48.2667	-3.13267	-2.11667	2.11667	1	1	44.13	-4.13667	0
0	24	34	white	22	0	0	2	0	0	0	0	1	72.66	73.58	73.2633	-0.603333	0.316667	0.316667	0	0	71.56	-1.70333	0
0	26	69	white	24	0	0	3	0	0	0	1	1	54.878	59.04	59.59	-4.712	-0.55	0.55	1	1	51.98	-7.61	0
0	28	59	white	28	0	0	2	0	0	0	0	1	64.368	66.6	70.8433	-6.47533	-4.24333	4.24333	0	0	63.35	-7.49333	0
0	29	62	AA	21	0	0	2	0	0	0	0	1	72.742	73.17	73.68	-0.938	-0.51	0.51	0	0	72.37	-1.31	0
0	30	71	white	23	0	0	3	1	0	0	1	1	63.89	65.7	70.11	-6.22	-4.41	4.41	0	0	61.77	-8.34	0
0	33	46	AA	41	1	0	3	1	0	1	0	1	60.652	63.05	64.1067	-3.45467	-1.05667	1.05667	0	0	59.15	-4.95667	0
0	36	69	white	34	1	1	3	1	1	0	1	1	76.132	76.58	79.0633	-2.93133	-2.48333	2.48333	0	0	75.73	-3.33333	0
0	38	66	white	34	0	0	2	0	0	0	0	1	67.314	68.23	68.4533	-1.13933	-0.223333	0.223333	0	0	65.85	-2.60333	0
0	39	62	white	37	0	0	3	1	0	1	0	1	65.236	66.46	68.9367	-3.70067	-2.47667	2.47667	0	0	63.64	-5.29667	0
0	41	73	AA	23	0	1	3	0	1	0	1	1	47.788	49.04	50.3167	-2.52867	-1.27667	1.27667	1	1	46.73	-3.58667	0
0	42	65	white	22	0	0	3	0	0	0	0	1	63.202	63.61	63.2833	-0.0813333	0.326667	0.326667	0	0	62.41	-0.873333	0
0	43	73	white	55	0	0	3	1	0	0	0	1	67.704	69.55	73.8333	-6.12933	-4.28333	4.28333	0	0	63.82	-10.0133	0
0	52	73	white	29	0	0	3	1	1	0	0	1	75.2567	76.81	78.0867	-2.83	-1.27667	1.27667	0	0	74.2133	-3.87333	0
0	55	73	white	25	0	0	3	0	0	0	0	1	80.934	81.71	84.3667	-3.43267	-2.65667	2.65667	0	0	79.5	-4.86667	0
0	64	38	white	26	0	0	1	0	0	0	1	1	85.452	86.28	87.5067	-2.05467	-1.22667	1.22667	0	0	84.69	-2.81667	0
0	65	52	AA	51	0	1	3	1	1	0	0	1	60.982	61.77	66.02	-5.038	-4.25	4.25	0	0	60.02	-6	0
0	68	79	white	47	1	0	3	1	0	0	0	0	63.652	66.91	65.2067	-1.55467	1.70333	1.70333	0	0	60.38	-4.82667	0
0	69	78	white	26	0	0	2	1	0	0	1	1	57.546	61.51	57.8533	-0.307333	3.65667	3.65667	1	1	53.84	-4.01333	0
0	70	56	white	30	0	0	3	1	0	0	0	1	58.986	65.55	64.55	-5.564	1	1	0	1	56.17	-8.38	0
0	73	72	white	23	1	1	3	1	1	1	1	1	52.648	52.96	56.0533	-3.40533	-3.09333	3.09333	1	1	52.44	-3.61333	0
0	86	72	white	26	0	0	3	1	0	0	1	1	54.596	56.82	57.66	-3.064	-0.84	0.84	1	1	52.37	-5.29	0
0	90	66	AA	33	0	0	3	1	1	1	0	1	71.68	74.36	76.3133	-4.63333	-1.95333	1.95333	0	0	69.77	-6.54333	0
0	91	61	AA	29	0	0	3	1	1	0	0	1	63.218	65.7	69.31	-6.092	-3.61	3.61	0	0	61.82	-7.49	0
0	100	72	white	39	1	0	3	1	0	0	0	1	61.702	65.16	62.8433	-1.14133	2.31667	2.31667	0	0	60.31	-2.53333	0
0	105	78	white	24	0	0	2	0	0	0	0	1	77.748	79.97	84.73	-6.982	-4.76	4.76	0	0	75.09	-9.64	0
0	106	68	white	32	0	0	3	0	0	0	1	1	75.418	78.21	82.61	-7.192	-4.4	4.4	0	0	73.79	-8.82	0
0	108	68	white	26	0	0	2	0	0	0	1	1	62.226	62.96	61.83	0.396	1.13	1.13	0	0	61.37	-0.46	0
0	110	72	white	23	0	0	2	1	0	0	0	1	82.35	83.51	81.8367	0.513333	1.67333	1.67333	0	0	80.92	-0.916667	0
0	111	85	AA	28	0	0	3						55.754	59.22	57.35	-1.596	1.87	1.87	1	1	53.89	-3.46	0
0	112	61	AA	31	0	0	3						55.31	58.52	69.2867	-13.9767	-10.7667	10.7667	0	1	53.99	-15.2967	0
0	114	79	AA	36	1	0	3	1	0	0	1	1	53.584	54.94	55.07	-1.486	-0.13	0.13	1	1	52.71	-2.36	0
0	115	71	white	48	0	0	3	0	0	0	0	1	60.812	62.94	64.55	-3.738	-1.61	1.61	0	0	59.89	-4.66	0
0	116	60	white	26	0	0		1	1				68.31	69.87	70	-1.69	-0.13	0.13	0	0	67.17	-2.83	0
0	118	70		33	0	1	3	1	1	1	0	1	65.37	75.01	63.5167	1.85333	11.4933	11.4933	0	0	58.82	-4.69667	0
0	120	86	white	25	0	0	3	1	1	0	1	0	80.306	80.65	82.0867	-1.78067	-1.43667	1.43667	0	0	79.86	-2.22667	0
0	123	73	white	34	1	0	3	1	0	0	0	1	59.688	63.25	62.76	-3.072	0.49	0.49	0	1	57.23	-5.53	0
0	125	75	white	36	1	1	4	1	1	0	0	1	49.092	51.01	51.5233	-2.43133	-0.513333	0.513333	1	1	47.75	-3.77333	0
0	127	49	white		0	0	3	1	0	0	0	1	87.414	88.8	90.63	-3.216	-1.83	1.83	0	0	84.76	-5.87	0
0	128	75	white	28	1	0	3	0	0	1	1	1	49.342	50.98	51.8333	-2.49133	-0.853333	0.853333	1	1	47.28	-4.55333	0
0	129	63	AA	24	0	0	2	1	0	0	0	1	76.93	100.8	68.5733	8.35667	32.2267	32.2267	0	0	66.19	-2.38333	0
0	130	71	white	25	1	0	3	1	0	0	1	1	59.308	62.03	63.0267	-3.71867	-0.996667	0.996667	0	1	58.21	-4.81667	0
0	132	75	white	27	0	0	3	1	1	0	0	1	54.416	56.56	53.93	0.486	2.63	2.63	1	1	52.94	-0.99	0
0	133	70	white	25	0	0	2	1	1	0	1	1	69.45	71.1	72.3933	-2.94333	-1.29333	1.29333	0	0	67.8	-4.59333	0
0	136	66	AA	30	1	0	3	1	1	1	0	1	63.898	65.34	64.5367	-0.638667	0.803333	0.803333	0	0	62.55	-1.98667	0
0	138	74	white	30	0	0	3	1	1	0	0	1	48.834	53.15	70.05	-21.216	-16.9	16.9	0	1	46.34	-23.71	0
0	139	61	AA	29	0	0	3	1	0	0	1	1	50.796	51.65	53.4033	-2.60733	-1.75333	1.75333	1	1	50.2	-3.20333	0
0	140	72	white	39	0	0	3	0	0	0	1	1	66.754	69.07	74.02	-7.266	-4.95	4.95	0	0	65.42	-8.6	0
0	141	56	AA	33	0	0	2	1	1	0	0	1	76.788	77.59	82.9767	-6.18867	-5.38667	5.38667	0	0	74.7	-8.27667	0
0	142	81	white	21	0	0	3	0	0	0	0	1	47.79	48.54	50.56	-2.77	-2.02	2.02	1	1	47.12	-3.44	0
0	143	56	white	32	0	0	2	1	0	0	0	1	66.756	67.5	69.67	-2.914	-2.17	2.17	0	0	65.92	-3.75	0
0	144	70	white	33	1	0	3		0	0	0	1	47.988	48.62	48.5967	-0.608667	0.0233333	0.0233333	1	1	47.41	-1.18667	0
0	145	75	white	26	0	0	2	1	0	0	0	1	62.596	63.76	65.8833	-3.28733	-2.12333	2.12333	0	0	61.91	-3.97333	0
0	146	86	white	30	1	0	3	1	0	0	1	1	47.718	52.04	60.8233	-13.1053	-8.78333	8.78333	0	1	44.41	-16.4133	0
0	148	40	white	39	1	0	2	1	0	0	0	1	76.826	77.76	78.7167	-1.89067	-0.956667	0.956667	0	0	75.39	-3.32667	0
0	150	66	AA	31	1	0	3	1	1	0	0	1	68.602	72.29	72.4433	-3.84133	-0.153333	0.153333	0	0	66.06	-6.38333	0
0	152	72	white	24	1	0	3	1	0	0	0	0	57.336	58.22	58.5667	-1.23067	-0.346667	0.346667	1	1	56.1	-2.46667	0
0	155	61	AA	25	1	1	3	1	1	0	0	1	71.682	73.49	69.7933	1.88867	3.69667	3.69667	0	0	69.97	0.176667	0
0	158	73	white	30	0	0	3	0	0	1	0	1	53.04	54.49	52.68	0.36	1.81	1.81	1	1	51.38	-1.3	0
0	167	75	white	20	0	0	2	0	0	0	0	1	55.314	57.12	57.3867	-2.07267	-0.266667	0.266667	1	1	54.42	-2.96667	0
0	168	69	white	38	0	1	3	1	1	0	0	1	66.47	68.98	66.53	-0.06	2.45	2.45	0	0	65.13	-1.4	0
0	169	60	white	23	0	0	2	0	0	0	0	1	54.536	56.22	56.1633	-1.62733	0.0566667	0.0566667	1	1	52.81	-3.35333	0
0	171	60	white	32	0	0	3	1	1	0	0	1	76.49	80.04	79.55	-3.06	0.49	0.49	0	0	74.11	-5.44	0
1	2	50	white	21	0	0	2	0	0	0	0	1	61.7325	62.47	64.2067	-2.47417	-1.73667	1.73667	0	0	60.53	-3.67667	4
1	12	72	white	27	0	0	2	1	0	0	0	1	67.292	68.11	72.6933	-5.40133	-4.58333	4.58333	0	0	65.91	-6.78333	8
1	14	51	Other	32	0	0	2	1	0	0	0	1	52.514	53.1	56.1367	-3.62267	-3.03667	3.03667	1	1	51.95	-4.18667	8
1	16	60	AA	30	0	0	3	1	1	0	0	1	62.102	63.27	66.7667	-4.66467	-3.49667	3.49667	0	0	60.93	-5.83667	4
1	17	71	white	23	0	0	2	0	0	0	0	1	42.714	44.25	57.0133	-14.2993	-12.7633	12.7633	1	1	41.88	-15.1333	10
1	19	62		27	0	1	3	1	1	0	0	1	75.322	77.84	79.82	-4.498	-1.98	1.98	0	0	74.03	-5.79	4
1	31	70	white	41	0	0	3	1	1	1	0	1	57.256	58.44	57.7933	-0.537333	0.646667	0.646667	1	1	56.54	-1.25333	4
1	34	54	white	34	0	0	3	0	0	0	0	1	63.5	65.14	63.29	0.21	1.85	1.85	0	0	60.75	-2.54	10
1	44	45		24	0	0	1	0	0	0	0	1	37.702	40.17	41.4133	-3.71133	-1.24333	1.24333	1	1	36.22	-5.19333	10
1	50	45		31	0	0	1	0	0	0	0	1	69.798	71.47	74.6133	-4.81533	-3.14333	3.14333	0	0	68.46	-6.15333	8
1	54	71	white	23	0	0	3	1	1	0	1	1	53.854	56.26	56.5733	-2.71933	-0.313333	0.313333	1	1	52.46	-4.11333	10
1	56	71	white	28	0	0	3	1	0	0	1	1	47.76	50.27	50.3433	-2.58333	-0.0733333	0.0733333	1	1	46.45	-3.89333	8
1	62	73	white	23	0	0	2	0	0	0	0	1	56.01	56.72	61.16	-5.15	-4.44	4.44	0	1	55.29	-5.87	10
1	63	72	white	25	0	0	3	0	0	0	1	1	76.68	78.25	78.5433	-1.86333	-0.293333	0.293333	0	0	74.98	-3.56333	8
1	67	67	white	26	0	0	2	0	0	0	0	1	56.26	57.6	59.7733	-3.51333	-2.17333	2.17333	1	1	55.49	-4.28333	8
1	84	56	white	29	0	0	2	0	0	0	0	1	67.81	68.88	71.0467	-3.23667	-2.16667	2.16667	0	0	66.5	-4.54667	8
1	89	71	white	25	0	0	2	1	0	0	0	1	71.262	72.16	73.9767	-2.71467	-1.81667	1.81667	0	0	70.73	-3.24667	8
1	92	52	AA	30	0	0	3	1	0	0	0	1	54.524	58.56	60.8567	-6.33267	-2.29667	2.29667	0	1	52.13	-8.72667	8
1	94	71	white	33	0	0	3	1	0	0	1	1	54.136	54.38	55.3067	-1.17067	-0.926667	0.926667	1	1	53.88	-1.42667	10
1	97	68	white	41	0	0	3	1	0	0	0	1	59.512	60.91	63.19	-3.678	-2.28	2.28	0	1	58.62	-4.57	10
1	98	64	white	25	0	0	2	0	0	0	0	1	55.26	56.18	57.2567	-1.99667	-1.07667	1.07667	1	1	54.21	-3.04667	10
1	99	48	white	26	0	0	3	0	0	0	0	1	68.764	72.91	74.44	-5.676	-1.53	1.53	0	0	65.78	-8.66	8
1	102	79	white	32	0	1	3	1	1	0	0	1	78.904	82.3	75.8267	3.07733	6.47333	6.47333	0	0	74.96	-0.866667	4
1	103	81	white	31	1	0	3	1	0	0	0	1	59.344	60.97	64.35	-5.006	-3.38	3.38	0	1	57.21	-7.14	4
1	107	77	white	27	0	0	2	1	0	0	1	1	60.024	60.95	61.1933	-1.16933	-0.243333	0.243333	0	0	58.98	-2.21333	4
1	113	54	white	31	0	0	3	0	0	0	0	1	54.686	56.3	57.8467	-3.16067	-1.54667	1.54667	1	1	53.86	-3.98667	4
1	117	69	white	33	1	1	3	1	1	0	0	1	63.952	64.47	66.8633	-2.91133	-2.39333	2.39333	0	0	63.16	-3.70333	10
1	119	64	white	23	0	0	2	0	0	0	1	0	66.108	67.22	67.76	-1.652	-0.54	0.54	0	0	65.06	-2.7	8
1	121	73	white	23	0	1	2	0	1	0	1	1	63.186	65.23	80.7667	-17.5807	-15.5367	15.5367	0	0	61.38	-19.3867	8
1	126	73	white	32	0	0	2	1	0	0	0	1	44.042	45.24	45.3233	-1.28133	-0.0833333	0.0833333	1	1	42.87	-2.45333	8
1	134	73	white	30	0	0	3	1	0	0	0	1	58.15	59.59	61.6233	-3.47333	-2.03333	2.03333	0	1	57.04	-4.58333	10
1	135	76	white	32	1	0	3	1	0	0	1	1	57.582	59.43	68.83	-11.248	-9.4	9.4	0	1	56.65	-12.18	4
1	137	72	white	27	1	0	3	1	1	1	1	1	44.372	45.57	48.5167	-4.14467	-2.94667	2.94667	1	1	43.62	-4.89667	8
1	157	57	white	29	0	0	2	0	0	0	0	1	80.956	82.26	81.4867	-0.530667	0.773333	0.773333	0	0	79.01	-2.47667	10
1	159	66	white	30	0	0	3	0	0	0	0	1	58.452	59.33	58.6167	-0.164667	0.713333	0.713333	1	1	57.67	-0.946667	8
1	161	78	white	23	0	0	3	1	0	0	0	1	62.074	66.66	66.7733	-4.69933	-0.113333	0.113333	0	0	60.39	-6.38333	8
1	162	59	white	32	0	0	2	0	0	0	0	1	57.546	58.92	58.4533	-0.907333	0.466667	0.466667	1	1	56.22	-2.23333	8
1	166	53	AA	40	0	0	3	0	1	0	0	1	65.96	67.2	67.5533	-1.59333	-0.353333	0.353333	0	0	65.12	-2.43333	10
